# Supplementary material for: Optimization of Ultrasonic-Assisted Extraction Conditions for Bioactive Components and Antioxidant Activity of Poria cocos (Schw.) Wolf by an RSM-ANN-GA Hybrid Approach
Source: Foods. 2023 Feb 1;12(3):619. doi: 10.3390/foods12030619 (PMC9914185; doi:10.3390/foods12030619)
Supplement: Supplementary file 1 [file foods-12-00619-s001.zip]

Archive with 1 entries (1 files):
- foods-2108876-supplementary.pdf
